# Supplementary material for: Deoxynivalenol Induces Local Inflammation and Lesions in Tissues at Doses Recommended by the EU
Source: Int J Mol Sci. 2024 Sep 10;25(18):9790. doi: 10.3390/ijms25189790 (PMC11432646; doi:10.3390/ijms25189790)
Supplement: Supplementary file 1 [file ijms-25-09790-s001.zip]

Archive with 1 entries (1 files):
- ijms-3149358 supplementary-material.pdf
